# Supplementary material for: Integrating Interpretability in Machine Learning and Deep Neural Networks: A Novel Approach to Feature Importance and Outlier Detection in COVID-19 Symptomatology and Vaccine Efficacy
Source: Viruses. 2024 Nov 29;16(12):1864. doi: 10.3390/v16121864 (PMC11680429; doi:10.3390/v16121864)
Supplement: Supplementary file 1 [file viruses-16-01864-s001.zip]

Archive with 1 entries (1 files):
- viruses-3225377-supplementary.pdf
